# Supplementary material for: Leveraging radioisotope geochronology and diffusion chronometry to trace the thermal evolution of magmatic systems
Source: Natl Sci Rev. 2025 Apr 11;12(9):nwaf141. doi: 10.1093/nsr/nwaf141 (PMC12342489; doi:10.1093/nsr/nwaf141)
Supplement: nwaf141_Supplemental_File [file nwaf141_supplemental_file.xlsx]

## Sheet: Sheet1
Supplementary Table for Li and Costa (2025) Leveraging radioisotope geochronology and diffusion chronometry to trace the thermal evolution of magmatic systems. National Science Review
Table S1. Mean closure temperatures and peak temperatures calculated from this study at varying cooling rates.
Element-mineral	E (kJ/mol)	D0 (m2/s)	a (micron)	Geometry	A *	M *	Reference	Tc_mean(s=1C/yr)	Tpeak(s=1C/yr)	Tc_mean(s=0.1C/yr)	Tpeak(s=0.1C/yr)	Tc_mean(s=0.01C/yr)	Tpeak(s=0.01C/yr)	Tc_mean(s=0.001C/yr)	Tpeak(s=0.001C/yr)
Ar in plag (labradorite)	112	9.77e-13	500	plane	8.7	1.1	Wartho et al. (2014) https://doi.org/10.1144/SP378.13	889.551	1117.67	719.404	885.801	590.568	716.61	490.013	588.415
Mg in plag [a(SiO2)=0.55]	320.92	2.64151e-05	500	plane	8.7	1.1	Faak et al. (2013) https://doi.org/10.1016/j.gca.2013.05.009	1106.03	1218.05	1007.46	1104.01	921.678	1005.71	846.393	920.149
Ar in kfsp (orthoclase)	183.26	0.0098	500	plane	8.7	1.1	Foland (1994) Argon diffusion in feldspars. In Feldspars and Their Reactions	394.531	440.477	353.261	393.694	316.682	352.522	284.048	316.024
Pb in zircon	550	0.11	50	sphere	55	0.4	Cherniak and Watson (2001) https://doi.org/10.1016/S0009-2541(00)00233-3	1284.3	1400.42	1207.55	1312.4	1137.88	1232.99	1074.34	1161
Th in zircon	792	86.2979	50	sphere	55	0.4	Cherniak et al. (1997) https://doi.org/10.1007/s004100050287	1662.62	1786.81	1579.26	1692.88	1502.66	1607	1432.05	1528.18
*Diffusion geometry parameters from Dodson (1973) and Ganguly and Tirone (1999) (see text for detail).
